# Supplementary material for: The Streptomyces scabiei Pathogenicity Factor Thaxtomin A Induces the Production of Phenolic Compounds in Potato Tubers
Source: Plants (Basel). 2022 Nov 24;11(23):3216. doi: 10.3390/plants11233216 (PMC9737112; doi:10.3390/plants11233216)
Supplement: Supplementary file 1 [file plants-11-03216-s001.zip]

Archive with 1 entries (1 files):
- plants-2022095-supplementary.pdf
